# Supplementary material for: Dynamic switching of transcriptional regulators between two distinct low-mobility chromatin states
Source: Sci Adv. 2023 Jun 14;9(24):eade1122. doi: 10.1126/sciadv.ade1122 (PMC10954219; doi:10.1126/sciadv.ade1122)
Supplement: Supplementary file 2 — Movies S1 to S4 [file sciadv.ade1122_movies_s1_to_s4.zip]

Archive with 4 entries (4 files):
- ade1122_Movie_S1.mp4
- ade1122_Movie_S2.avi
- ade1122_Movie_S3.mp4
- ade1122_Movie_S4.mp4
